# Supplementary material for: Phenotypic Variation and Peel Contribution to Fruit Antioxidant Contents in European and Japanese Plums
Source: Plants (Basel). 2022 May 18;11(10):1338. doi: 10.3390/plants11101338 (PMC9143520; doi:10.3390/plants11101338)
Supplement: Supplementary file 1 [file plants-11-01338-s001.zip]

Archive with 2 entries (2 files):
- Figure S1 and S2.pdf
- Manuscript plum TABLES Suppl.pdf
